# Supplementary material for: CTRP13-Mediated Effects on Endothelial Cell Function and Their Potential Role in Obesity
Source: Cells. 2024 Jul 31;13(15):1291. doi: 10.3390/cells13151291 (PMC11311976; doi:10.3390/cells13151291)
Supplement: Supplementary file 1 [file cells-13-01291-s001.zip]

Archive with 1 entries (1 files):
- cells-2989194-supplementary.pdf
